# Supplementary material for: Development and validation of a novel nomogram for prediction of ketosis-prone type 2 diabetes
Source: Front Endocrinol (Lausanne). 2023 Sep 27;14:1235048. doi: 10.3389/fendo.2023.1235048 (PMC10565480; doi:10.3389/fendo.2023.1235048)
Supplement: Supplementary file 1 [file Table_1.xlsx]

## Sheet: Sheet1
status	Gender	HbA1c	ouerwight/obesity	age	FFA	Family history of T2DM	GSP	HDL-C	FBG	UA	LP (a)	TC	TG	LDL-C	LAC
0	0	9	1	66	611.6	0	375.5	1.33	10.19	449.5	303.9	6.52	1.93	4.33	4.14
1	1	10.7	0	41	1018	1	476.3	0.86	15.22	382	50.3	5.76	4.85	2.96	3.66
1	1	6.8	1	38	669.1	0	272.2	0.89	15.47	512.5	84.3	5.04	0.96	4.04	4.03
1	1	10.3	1	48	1064.6	1	421.4	1.2	12.47	369.4	58.2	5.47	1.61	3.97	4.98
0	0	6.7	0	54	778	0	306.5	1.02	7.29	462.8	71.1	6.34	3	4.22	1.58
0	1	8.7	1	43	467.9	1	377	1.06	9.5	471.5	260.6	4.59	4.23	1.47	2.47
0	1	9.9	0	60	445.3	1	363.9	1.06	8.15	378.3	654.2	6.23	1.74	4.88	2.3
0	1	6.8	0	64	241.2	0	282.3	0.68	7.96	227.5	113.9	5.81	2.74	3.53	4.08
0	1	6.5	1	26	713.4	0	345.8	0.55	10.41	629.3	9	4.71	8.9	1.63	4.66
1	1	12.3	1	62	753.2	0	627	1.01	13.33	366.2	49.1	5.27	1.34	4.03	4.39
0	1	7.39	1	28	772.6	0	275.2	0.76	9.28	454.4	47.6	6.63	3.15	5.23	4.21
0	0	9.4	0	70	401.5	0	421.4	1.31	9.75	349.7	228.5	6.49	1.22	4.9	1.89
1	1	12.3	0	62	1023.1	1	388.1	1.11	15.32	333	543.11	4.31	1.94	2.58	4.21
1	1	15.4	1	27	880.4	0	380.6	0.74	17.03	407.8	124.1	4.17	1.09	3.39	1.21
0	0	7.8	1	73	418.6	1	267.1	0.85	8.67	475.6	100.5	4.69	2.1	2.89	3.11
1	1	12.5	1	32	843.9	0	414.3	0.52	14.08	628.2	61.4	9.31	18.55	1.39	3.03
0	1	9.3	1	38	710.3	0	355.8	1.04	9.06	356.8	40.1	4.31	1.77	3.02	3.34
0	1	11.1	1	42	345.2	0	449.1	0.89	10.11	329.6	100.01	4.59	3.95	2.3	4.45
0	1	5.6	0	53	500	1	245.5	1.17	7.28	372	229.6	5.45	1.75	3.81	2.88
0	1	10.6	1	60	504	0	459.2	1.02	11.43	196.2	50.9	4.57	1.65	3.04	2.18
1	1	11.9	0	63	572.4	1	538.8	1.07	13.34	241.7	526.7	3.36	1.2	2.1	2.56
1	1	9.2	1	29	1208.3	0	359.4	0.97	12.43	290.8	59.2	4.23	1.42	2.95	5.17
1	1	12.5	0	65	805.3	0	464.2	1.04	10.68	273.8	193.2	6.58	2.35	4.28	4.24
0	1	5.8	1	47	700.8	1	438	0.92	9.12	316.6	15.5	6.57	4.84	3.81	4.67
0	0	11.5	1	55	436.8	0	456.2	1.03	12.5	213.5	65.2	5.47	2.18	3.94	3.26
1	1	13.5	1	32	945.9	0	490.4	1.17	14.42	302.1	47.8	5.5	1.49	4.28	5.68
0	1	7.2	0	55	245.9	0	196.6	1.22	8.19	318.5	216.2	4.96	0.9	3.54	2.97
0	1	9	0	62	539.7	1	404.8	1.21	8.58	344.9	194.1	5.06	1.15	3.6	1.6
0	1	8.8	1	60	577.3	0	408	1.11	8.63	317	114	4.79	0.68	3.55	2.47
0	1	10.7	0	62	465.2	1	451.6	0.93	11.16	207.1	121.4	5.44	1.21	4.31	4.23
0	1	8.9	1	51	500.5	0	371	1	10.38	403.6	67.57	7.12	2.5		5.54
1	1	8.7	1	43	1045.35	1	421.7	0.95	11.42	294.7	21.2	5.41	7.23	2.15	4.47
1	1	9.9	1	56	747.82	0	417.8	0.84	10.69	442.9	61.8	4.17	1.43	2.68	1.17
1	0	14.1	0	88	611.43	1	431.2	1.02	9.7	226.5	797.7	3.06	1.21	2	3.13
1	1	13.9	1	41	833.83	0	681	0.99	14.36	501.6	584.3	6.14	1.9	4.28	3.15
0	0	10	0	63	182.98	1	332.7	0.87	6.87	283.2	255.2	3.23	1.19	1.96	3.15
1	1	13.1	0	35	654.93	1	369.6	0.5	10.16	583.4	8.8	3.94	5.07	1.59	3.16
0	1	7.8	0	30	345.81	0	454.2	1.19	9.12	310.7	89.5	2.87	0.65	1.47	2.75
1	1	12.5	1	31	946.19	0	519.7	0.69	13.07	347.6	82.9	4.7	2.44	2.66	3.72
0	1	6.4	0	53	451.4	0	253.7	1.55	7.07	308.8	86.2	5.22	1.35	3.23	2.38
0	1	7.5	1	42	615.9	0	428.4	0.82	10.96	396.5	147	5.8	4.32	3.8	3.52
1	1	12.1	1	34	883.4	1	448	0.69	8.48	338.8	18.8	4.81	2.08	3.64	3.26
1	1	11.8	1	25	465.2	0	343.9	0.83	11.68	511.4	178.7	2.92	1.92	1.85	3.51
0	1	10.9	0	68	729.8	0	388.1	1.17	8.56	342.9	403	5.66	1.22	4.19	3.32
0	1	9.7	0	57	501.1	0	348.9	0.9	9.81	403.4	63.6	5.53	6.78	2.42	3.33
0	1	11.3	1	33	614.5	1	430.7	0.74	9.2	563.7	10.4	5.42	7.74	1.94	2.39
0	1	8	0	69	320.2	0	341.2	0.82	7.12	370.2	45.69	3.62	2.53	2.05	1.58
0	1	10.9	1	49	473.6	1	445.2	0.98	8.66	307.9	95.2	6.31	3.5	4.49	5.56
0	1	7.1	1	56	599.8	0	345.6	1.05	8.1	383.5	143.5	5.6	2.8	3.59	2.6
0	1	6.9	0	60	738.22	1	245.9	0.63	7.85	595	9.6	2.55	2.8	1.3	2.64
0	0	10.1	1	52	701.94	0	399.3	1.02	7.67	311.8	32.4	6.03	1.61	4.14	2.78
1	0	8.3	0	59	737.12	0	337.7	1.13	10.78	297.1	69.3	4.98	1.52	3.25	4.07
0	1	10.8	0	40	479.43	1	361.2	0.83	9.69	362.5	21.5	5.45	6.89	2.18	3.58
0	0	14.5	0	52	454.43	1	661.4	0.88	10.92	125.2	50.2	3.58	0.86	2.32	2.05
1	1	13.2	1	37	637.48	1	446.4	0.87	12.79	487.8	33.3	6.03	4.25	2.96	2.86
1	1	13.4	0	71	1011.85	0	543.2	1.14	10.35	214.8	23.6	4.41	0.92	3.05	2.35
1	1	10.3	1	33	731.55	1	379.2	0.78	15.96	478.7	182.5	5.2	3.25	3.11	4.26
0	1	7.9	1	34	625.1	0	337.7	1.08	7.76	408.3	330.7	4.08	3.09	2.61	4.99
0	1	11.5	0	64	610.19	1	445.2	0.99	7.35	259.1	37.7	5.4	1.24	3.94	1.92
1	1	12.4	1	24	1322.84	1	500.7	0.7	8.39	621.6	7.3	6.71	7.26	3.3	1.75
1	1	11.8	1	34	931.05	1	510.8	1.03	12.27	438.6	98.8	3.87	1.87	2.02	5.74
0	1	9.1	0	49	342.1	0	397.1	1.02	10.06	431	144.1	4.9	2.75	2.71	3.72
1	1	7.8	0	39	714.93	0	294.6	1.07	10.02	502.7	16.1	6.4	3.01	4.5	5.09
1	1	9.7	1	46	1331	1	341.6	0.76	8.96	387.2	47.2	5.58	2.84	3.31	3.45
0	0	8.5	1	80	552.15	0	310.3	1	7.5	240.6	55.2	2.8	0.97	1.54	5.29
0	0	12.5	0	71	538.7	0	292.3	0.88	8.13	543	329.4	2.89	1.84	1	2.47
0	1	11.9	0	43	411.75	1	408.8	1.18	9.96	329.5	93.6	6.21	2.99	3.8	3.08
0	0	5.4	0	56	394.02	0	516.4	1.19	10.95	175	63.5	5.95	2.31	3.66	3.44
1	1	8.1	0	50	928.72	0	543.2	0.85	14.55	462.7	287	4.49	2.07	3.02	2.22
0	0	6.5	0	62	376.92	1	252	1.32	5.11	318.7	102.3	4.43	2.19	2.14	3.77
1	1	11.9	0	34	999.54	1	380.3	0.85	10.44	313.3	270.8	6.05	0.93	4.28	3.78
0	1	9.5	1	52	465	1	329.9	0.8	6.62	396	10.7	5.14	2.51	3.2	2.55
0	1	11.8	1	27	419.04	0	410.5	3.79	11.51	507.4	381.3	2.68	0.66	1.72	1.68
0	0	9.3	0	66	477.1	0	413.9	0.78	8.99	299.9	63.9	5.07	7.37	2.17	3.28
0	1	7	1	61	641.95	1	280.6	0.88	7.2	422	10.5	5.59	2.74	3.35	3.84
1	1	13.7	0	42	749.4	1	735.3	1.57	15.38	329.1	300	5.47	1.82	3.27	2.9
0	1	6.6	0	50	388.12	0	232.2	1.12	5.72	370	22.5	3.5	1.37	1.98	1.03
0	0	12.5	0	80	437.22	0	633.4	1.31	12.68	310.4	233.1	6.52	1.57	4.31	3.88
0	1	9.7	0	65	431.33	0	336.6	0.95	9.33	290.6	113.4	4.54	1.42	3.2	3.42
0	0	7.1	0	64	477.92	1	208.9	0.74	6.9	401.7	94.5	2.84	0.66	1.78	3.71
1	1	18.4	0	66	996.62	1	561.7	1	16.93	361.4	789.9	8.66	4.85	4.21	2.24
0	1	7	0	66	614.52	0	608.8	0.78	12.53	391.1	499.7	4.95	1.21	3.55	5.11
0	1	7.8	1	63	614.92	1	652.5	0.97	7.17	317.4	198.1	4.63	1.11	3.15	3.01
0	1	6.9	0	58	300.58	0	234.7	1.21	7.9	293.3	38.5	4	0.52	2.58	3.82
0	1	10.1	1	41	672.26	0	365.2	0.8	11.75	410.2	32.8	5.95	6.26	2.47	0.26
0	1	8	1	76	752.57	0	322	1.29	7.85	333.7	58.5	4.44	1.22	2.84	2.32
1	0	11.5	1	48	727.93	0	438	0.72	13.51	294.6	65.3	5.77	4.5	2.86	16.16
0	1	7.6	1	55	674.24	1	338.8	0.85	8.18	386.1	70.8	4.51	1.86	2.7	6.35
0	1	6.1	1	46	643.55	0	222.9	1.12	5.12	311.8	275.1	4.29	0.99	2.9	3.69
0	0	9.1	1	45	438.1	1	481.6	1.19	14.22	209.3	138.8	5.68	1.41	4.04	2.75
1	1	14	0	45	335.54	1	286.7	0.74	13.22	236.8	280.9	3.61	0.49	2.74	1.67
1	1	14.6	1	25	923.21	0	465.4	1.09	14.26	600.6	124.3	4.5	1.14	3.15	4.93
1	0	13.3	0	56	722.85	0	669.3	1.26	17.08	218.6	392.8	8.16	1.98	5.26	4.78
0	1	12	0	51	360.85	0	412.8	0.52	12.05	148.9	144.6	3.06	0.93	2.44	3.27
0	1	6.3	1	54	737.54	0	241.9	0.73	7.91	286.4	15.9	4.08	2.86	2.39	4.57
0	1	7.6	0	65	302.16	0	369.1	0.88	9.07	235.4	135.1	4.64	1.62	3.41	1.83
1	1	12.7	1	35	899.28	1	613.2	1	12.73	334	82	8.06	2.83	5.89	4.85
1	0	12.8	0	85	996.18	0	385.9	0.82	11.32	351.2	52.2	3.95	1.39	2.82	6.37
0	1	9.5	0	77	581.01	1	432.9	1.24	10.52	220.8	90.4	5.27	0.89	3.5	2.36
0	0	12.1	0	60	652.8	0	448.6	1.36	12.02	196.7	141.6	5.05	0.74	3.3	1.99
0	1	5.2	1	37	597.18	1	164.1	1.22	5.5	412	55.2	4	1.46	2.33	2.57
0	1	5.6	0	50	447.56	0	279.5	0.79	6.41	428	112.2	5.11	2.26	3.38	2.5
0	1	8.7	0	53	339.65	1	379.2	1.06	10.24	435	61.2	4.23	2.05	2.39	5.92
0	1	8.5	1	46	575.89	0	311.4	1.41	8.12	393.4	267.9	5.66	2.42	3.22	8.61
0	1	11.2	0	42	342.08	0	526.4	1.07	12.41	213.2	81.9	4.89	1.16	3.24	2.46
0	1	11.6	0	66	531.88	0	513	0.86	11.35	293.4	122.5	5.09	2.6	2.97	5.64
0	1	10.8	1	46	719.47	1	565.6	1.33	15.1	248	352.3	4.56	1.16	2.66	3.62
0	0	8.9	0	44	388.11	0	313.6	1.5	7.74	284.2	26.9	5.82	1.7	3.48	2.64
0	1	10.7	0	51	257.08	1	522	0.98	11.82	339.3	458.2	4.47	1.55	2.84	3.1
1	1	12.4	0	57	1056.94	1	510.8	0.96	12.45	418	80.8	6.23	2.08	4.48	4.46
0	0	7.9	1	37	763.17	0	328.2	1.2	10.86	379.2	73.9	6.54	1.93	4.12	2.53
0	0	6.4	0	64	324.48	0	284.5	1.28	5.83	236.2	40	2.89	0.59	1.31	2.59
1	1	13.7	0	40	687.05	0	461.5	0.63	15.71	406.4	799.5	9.24	2.44	6.63	4.4
0	0	12.8	0	63	333.2	0	529.8	1.09	11.07	247.9	128.4	2.58	0.59	1.24	3.43
0	0	5.9	0	42	483.23	1	348.4	1.07	10.77	252.4	338.1	7.37	2.42	5.33	2.05
1	1	11.5	0	47	612.11	1	473.8	0.95	7.83	198.6	184.4	4.95	1.32	3.69	3.68
1	0	9.4	1	56	539.5	1	372.4	0.74	10.7	253.7	45.6	3.54	0.98	2.28	1.89
0	1	12.2	0	56	368.08	0	469.3	1.14	11.29	249.3	134.2	4.2	0.93	2.72	0.91
0	0	13.1	0	58	646.07	1	533.2	1.52	11.59	230.9	240.9	6.04	0.92	3.94	1.04
0	1	10	1	61	474.06	0	340.5	0.76	9.95	421.7	37.3	4.24	2.04	2.81	2.67
0	0	9.1	1	70	463.01	1	378.6	0.8	8.89	277.9	60.1	6.42	2.15	4.77	3.23
0	1	8	1	43	394.69	0	312.5	1.12	7.91	439	44.4	5.54	2.5	3.14	1.39
0	1	10.9	1	59	410.74	1	472.7	0.9	11.17	348.6	649.7	4.16	1.89	2.79	4.44
1	1	9.9	0	66	818.17	1	407.7	2.39	10.54	227.8	36	4.75	0.9	1.78	3.32
1	1	9.6	1	46	726.49	1	422.3	0.7	12.36	336.3	10.8	3.85	5.03	1.53	1.01
1	1	10.7	1	35	666.2	0	419.4	0.63	11.75	417.4	25.9	3.59	3.42	1.63	2.39
0	1	10	1	44	531.2	0	306.5	1.08	10.49	636.4	56.5	5.42	2.8	3.97	3.23
0	0	11	0	66	723.8	0	565.6	1.13	12.49	256.2	103.6	4.95	1.91	3.02	3.96
0	1	8.1	0	48	533.55	0	326.5	1.08	9.24	283.6	351.6	8.37	2.91	5.57	4.62
1	1	12.7	0	60	937.58	0	520.5	0.91	12.19	363.5	56.9	5.07	1.88	3.47	2.82
0	1	8.7	0	35	413.13	0	376.5	0.88	7.62	412.3	44.9	4.68	2.75	3.02	5.1
0	1	9.1	1	54	471.47	0	358.7	0.89	10.4	373.3	508.8	5.6	2.66	3.69	3.9
1	0	11.4	1	61	892.33	1	560.6	1.14	8.01	207.7	75	6.03	1.36	4.38	2.83
1	1	12.4	1	29	642.48	0	492.2	0.68	13.12	474.7	67.6	5.07	3.92	2.77	3.3
1	0	11.6	1	59	669.8	1	589.4	1.15	12.48	117.6	234.5	4.99	1.4	3.49	1.3
1	1	20	1	50	1150.3	0	478.8	0.96	17.54	581.6	64.4	5.95	2.35	4.27	2.78
1	1	14.6	0	53	988.9	1	766	1.15	12.1	300.9	94.3	3.06	0.6	1.73	1.09
1	1	14.4	0	23	831.17	0	553.8	1.11	9.69	321.9	690.5	6.64	0.98	5.53	3.22
1	1	10.7	1	57	929.97	1	425.1	0.93	8.78	279.7	109.8	4.91	1.73	3.21	3.4
1	1	13	0	35	1117.93	0	541.2	0.76	10.42	582.2	37	5.97	9.25	1.67	2.6
0	1	11.9	1	45	559.41	0	599	1.02	11.75	412.5	32.8	5.64	1.44	3.75	3
1	1	7.1	1	28	767.04	1	559.2	0.83	9.06	282.8	88.8	4.83	1.57	3.39	3
1	0	11.6	0	26	772.29	1	599.8	0.87	17.29	374.5	39	4.41	1.94	2.7	2.9
1	1	11.3	0	26	694.9	0	536.3	0.72	7.28	212.6	52.1	3.04	0.81	2	4.4
1	1	12.7	1	29	468.53	1	402.2	0.51	9.04	477.5	22.9	7.7	11.02	1.69	2.3
1	0	16	0	51	805.47	0	436.5	1.03	16.72	245.2	240.9	6.67	1.37	4.3	2.2
0	1	10.6	0	32	569.88	0	693.6	0.99	12.11	319.6	59	4.54	2.71	2.21	3.6
1	1	12	0	52	1027.6	1	748.7	1.57	13.71	344.2	16.1	5.91	1.22	3.99	2.3
1	1	12.4	1	29	905.62	0	330.1	0.66	14.31	506.8	19	8.31	24.24	1.37	3.7
1	1	10.4	1	26	808.81	1	464	0.96	11.69	401.5	46.1	5.04	2.54	2.87	2
1	0	11.1	1	56	1080.54	0	620.1	1.43	16.54	255.5	79.3	6.05	1.61	3.7	3.3
0	1	11.4	1	51	344.35	0	646.7	1.11	12.18	284.8	47.4	3.92	0.78	2.31	1.4
1	1	12.1	1	38	680.22	1	508.8	1	17.7	513	56.2	6.03	2.83	3.64	2.9
1	1	14.9	1	29	939.83	0	575.5	0.8	8.59	340.9	302.9	5.78	1.55	4.01	4.5
1	1	13.7	1	28	943.54	1	591.4	0.87	15.36	480.6	188.5	6.18	2.4	4.56	3.3
1	1	17.3	1	51	818.78	0	793.6	0.79	12.73	319.2	110.6	3.65	1.05	2.18	2.5
1	1	12.9	1	64	1214.68	1	721.2	0.7	19.74	423.6	53.1	5.24	2.44	3.46	4.2
1	0	14.9	0	35	540.77	0	660.2	1.96	9.59	195.9	61.7	7.13	0.95	3.51	1.7
0	1	7.9	1	65	461.42	0	260.1	0.8	6.13	364.1	134.8	5.79	1.29	3.93	3.7
0	1	12.8	0	53	375.6	0	730.6	0.8	12.43	244.8	46	4.59	1.27	3.3	1.4
1	1	15	0	55	880.22	1	713.8	0.86	17.13	315	182.6	4.41	2.78	2.14	1.9
1	0	12.5	0	48	805.86	0	491.5	1.02	13.74	249.2	135.6	5.71	1.76	3.96	1.8
1	1	13.4	1	50	903.07	1	546.5	0.8	9.29	486.5	33.7	4.15	2.09	2.22	1.7
1	1	12.3	0	46	604.13	0	551.8	1	10.27	299	62.8	5.94	1.17	4	3.9
1	0	12	0	52	563.3	1	664	1.01	15	230.9	42.3	3.96	0.96	2.57	3.1
1	1	10.2	1	52	560.29	0	492.8	0.85	13.76	301.9	296.6	5.33	1.14	3.64	3
1	1	10.9	1	41	816.99	1	483.2	0.94	8.53	319.6	13.7	6.78	3.04	4.25	3.5
1	1	12.9	0	39	921.73	0	734.9	0.72	20.26	421.7	23.1	4.95	6.36	1.5	3.5
1	1	10.4	1	27	824.83	1	496.5	0.5	8.41	460.1	5	3.17	5.14	0.98	1.6
1	1	13	0	54	557.78	1	666.8	0.63	12.93	275.4	44	3.2	1.33	2.1	2.9
1	1	12.1	0	33	935.24	0	664.6	1.16	7.79	238.4	19.7	4.78	0.8	2.67	4.3
1	0	12.7	1	60	1045.57	1	620.2	1.43	11.99	295.1	84.1	6.87	2.15	4.2	2.6
1	1	9.9	1	54	684.56	0	524	0.95	15.42	357.6	176.1	4.02	1.11	2.46	3.4
1	1	10.9	0	49	429.86	1	483.4	0.9	9.33	234.1	44.4	4.52	1.55	3.16	3.8
1	1	16.5	1	30	527.7	0	602.3	0.85	8.97	478.4	341.7	4.61	2.18	2.79	3.6
1	1	17.5	1	60	998.7	1	601	1	16.18	402.4	66.9	5.46	3.4	3.85	2
0	1	9.6	1	35	562.14	1	566.8	1.56	8.36	386.1	149.8	6.61	1.57	4.35	2.5
1	1	13.1	0	35	460.11	0	477.6	0.82	13.62	319.7	45.3	4.4	1.06	2.69	1.3
1	1	12.9	0	21	813.71	1	674.9	0.77	7.52	330.1	56.2	4.23	0.69	3.2	3.5
1	0	13.4	1	23	966.5	0	289	0.9	12.27	492	216.7	6.59	6.31	3.65	2.5
1	1	14	1	47	652.2	1	482.8	1.22	10.85	181.7	72.5	4.49	1.85	2.73	2.9
0	1	11.1	1	39	767.9	1	486.5	1.06	10.96	238.3	255.4	4.03	0.9	2.9	2.3
1	1	10.7	0	49	722.7	0	433	0.97	11.54	227.6	24.7	4.78	2.81	3.09	3.9
1	1	7.8	0	30	618.1	1	493.2	1.37	6.89	231.8	64.5	3.12	0.3	1.76	1.2
1	1	11.4	0	35	969.82	0	476.4	1.32	7	269.8	88.1	3.54	0.58	1.83	1.5
1	1	8.3	1	41	811.34	1	379.5	1.18	8.23	338.4	35.5	4.85	1.62	3.1	6.4
0	1	14.8	0	61	452.02	1	418.7	1.06	6.61	261.8	147.9	4.87	1.74	3.13	2.7
1	1	10.1	0	45	642.69	0	465.6	1.02	9.66	297.2	18	2.64	1.63	1.12	2.8
0	1	10.9	1	18	548.15	1	285	0.94	9.63	486.2	233.2	8.03	12.76	2.76	2.9
1	1	11.8	0	48	1289.82	1	478.7	0.87	6.29	274.5	92	5.73	1.7	3.73	3.6
1	1	12.9	1	31	674.31	0	468.4	0.56	7.81	408.7	55.9	3.78	3.63	2.05	3.7
0	1	8.2	1	48	704.29	0	330.6	0.95	7.82	690.3	25	5.62	3.47	3.45	7.9
1	1	9.8	0	33	568.15	1	368.3	0.77	7.86	407	106.6	6.14	5.27	2.73	2.59
1	1	10.1	0	33	1312.28	1	311.1	0.62	10.95	379.7	18.6	4.98	2.41	3.22	3.6
1	1	10.3	1	42	961.51	0	454.1	0.81	13.17	273.4	83.7	4.83	1.5	3.25	3.7
1	1	8.4	0	55	808.22	1	501.7	0.97	10.52	351.6	779.7	6.18	1.95	4.28	3.7
1	1	9.9	1	58	952.21	0	406.1	0.75	10.07	388.9	284.2	5.75	8.63	2.58	1.9
1	0	7.4	0	56	863.32	1	352.3	0.97	8.68	348	35.2	5.5	1.97	3.46	4.6
1	1	5.4	1	51	656.78	0	96.1	0.81	5.02	629.2	131.6	6.76	10.79	2.76	3.24
1	1	12	0	25	409.29	1	533	1.09	9.71	437.2	113.9	5.04	2.51	3.02	3.7
1	1	9.1	1	25	740.48	1	367.8	0.54	7.57	458.7	2.3	7.3	13.74	1.42	2.1
1	1	13.4	1	62	638.92	0	624.6	0.79	8.47	341.6	310	5.19	2.05	3.46	2.2
1	1	14.9	0	24	1309.04	1	521.6	0.86	14.69	287.4	35.4	4.61	1.68	2.95	2.3
1	1	10.8	1	32	858.01	1	310.6	1.15	9.37	537.4	60.9	6.97	2.65	4.88	3.4
1	1	11.9	1	50	595.37	0	443.3	0.57	13.44	244.5	304.3	5.36	7.8	1.96	3.5
1	1	11	1	32	946.14	1	457.6	0.81	12.67	378.9	63	4.91	3.45	2.22	1.9
1	1	6.8	0	62	769.19	0	194.5	1.33	10.38	389.1	18.8	5.18	0.83	3.46	3.2
0	1	9.9	1	53	687.53	1	381.9	0.82	11.56	310.6	21.9	5.78	4.86	3.19	3.5
1	1	10.8	0	60	714.7	0	500	0.72	12.2	343.4	261.6	3.59	5.67	1.22	4.4
1	1	16.9	0	32	1256.9	1	677.3	1.24	9.25	207.6	69.6	4	1.44	2.35	1.6
1	0	15.8	0	72	924.2	0	214.3	1.84	15.35	194.7	160.5	3.32	0.69	1.35	2.7
1	0	5.6	0	83	1043.7	1	301.6	2.59	14.6	202	72.6	6.65	0.73	3.67	1.7
1	1	9.2	0	47	1133.35	0	380.2	1.19	8.72	633.3	25.4	7.25	2.96	4.68	2.9
0	1	10.6	1	40	617.33	0	497.6	0.64	13.16	381.7	89.7	3.29	5.68	1.08	1.8
1	1	8.7	1	53	372.16	0	484.6	1.05	8.52	255	134.5	5.74	1.77	3.4	1.67
0	0	9.3	1	52	763.87	0	492.8	1.23	9.82	314.3	25.5	5.27	3.3	2.88	4.9
0	1	9.7	1	54	505.01	1	392.6	0.89	9.89	364.8	42.1	5.5	5.07	2.06	4
0	0	11.7	0	29	534.07	0	474.9	0.89	8.64	390.2	107	3.95	3.14	2.05	3.4
0	0	8.6	0	65	199.05	0	273.2	1.15	7.58	216.5	1070.8	5.92	1.78	3.83	2.4
1	1	15.2	0	30	844.45	1	455.7	0.86	8.61	273.9	79.5	4.92	0.66	3.6	2.7
0	1	9.4	1	45	397.16	0	461.9	0.85	11.8	414.7	99.7	4.94	1.53	3.29	3
1	1	13.5	0	49	655.04	0	317.8	1.15	9.7	570.7	53.5	3.4	0.78	1.77	2.8
0	1	10.2	0	38	459.81	0	393.3	0.88	9.9	426.1	49.4	6.23	2.76	4.03	2.6
0	1	7.3	0	77	543.89	0	225.1	0.72	5.91	299.7	4	4.77	1.89	2.83	3.69
1	1	16.9	1	38	645.65	1	824.3	0.97	14.43	485.2	37.3	6.75	4.26	3.6	5.1
1	1	15.2	0	27	786.88	0	590.3	0.63	15	242.3	99.3	4.51	1.06	3.15	2.1
0	0	11.6	0	72	577.59	1	631.4	1.16	13.55	141.7	130.4	6.08	2	3.64	2.9
0	0	6.8	0	40	645.34	0	269.8	0.82	6.46	421.45	126.1	5.93	11.51	2.03	3.1
0	1	9.4	1	34	443.79	1	394.6	0.71	7.8	551.8	24	4.11	6.01	1.66	3.9
1	1	13.4	1	48	734.55	1	542.8	0.69	14.33	495.4	381.6	4.7	3.03	2.75	4.6
0	0	9.4	1	34	601.27	1	335	0.82	7.59	492.9	39.2	4.66	2.64	2.63	3.9
0	0	8.9	1	41	439.14	1	421.2	0.84	11.35	281.6	247.6	4.68	1.34	3.31	3.6
0	1	8.3	1	65	336.34	0	377.7	1	7.57	289.5	32.5	4.56	1.69	2.88	1.7
1	0	8.3	1	43	1048.03	0	347.9	0.78	9.38	461.4	48.9	3.73	6.21	1.41	3
1	1	7.9	0	50	1100.39	1	544.4	1.24	9.35	318.3	28.6	4.39	2.33	2.37	2.8
0	1	7.6	0	52	568.28	1	496.5	0.99	5.76	406.2	25.2	6.23	2.49	4.44	2.8
0	1	10.3	0	41	316.79	1	448.6	0.83	7.73	344.6	141.9	3.83	1.56	2.64	3.9
0	1	10.2	0	64	639.58	0	484.9	0.99	7.16	489.4	86	6.84	1.81	5.33	4.11
0	1	11.4	1	44	636.42	1	460.2	0.91	10.29	455.5	58.1	6.29	4.08	3.54	3.4
0	0	8.6	0	63	293.35	1	392.1	1.18	8.21	345.8	193.6	4.63	1.36	2.78	4.2
0	1	6.3	1	64	408.45	0	248.6	0.93	6.88	474.2	89.3	4.75	2.47	2.71	4.6
1	1	11.5	1	29	439.43	1	607.4	0.68	13.25	299.1	19	3.84	1.94	2.44	1.2
0	0	10.1	0	67	320.75	1	481.2	0.84	8.37	261.2	120.7	5.03	1.5	3.33	3.6
0	1	8.9	0	64	533.1	0	498.6	0.81	9.46	333.5	336.1	5.05	2.8	2.93	2.9
0	0	8	0	65	409.45	1	316	1.13	8	362	256.2	5.26	1.74	3.32	3.1
0	1	12.5	0	69	226.3	0	795.1	1.48	11.76	322.8	80.8	5.41	2.16	3.41	3.7
0	0	6.2	1	66	451.64	0	284.8	1.61	4.63	564.2	114.2	6	1.31	3.41	3.2
0	1	7.4	1	64	425.96	1	300.8	1.05	7.31	542	4.6	7.45	3.78	4.77	4.7
0	0	9.3	1	66	538.99	0	471.11	1.11	8.6	489.3	198.9	6.75	3.46	4.19	2.5
0	1	8	1	67	347.64	1	375.4	0.75	7.55	209.6	35.5	3.88	1.35	2.78	4.1
0	0	9	0	64	393.92	0	468.2	1.25	8.22	205.9	22.4	4.96	3.52	2.41	4.6
0	1	6.9	0	62	247.28	1	297.2	0.69	5.05	439.7	126.3	6.14	0.95	4.68	4.2
1	1	15.3	0	55	1380.83	0	663.9	0.97	13.05	281.2	694.2	10.13	1.26	7.41	1.7
0	0	10.2	1	61	685.55	0	513.1	0.6	9.28	267.9	145.6	2.91	2.12	1.7	2.5
0	1	11.8	1	63	547	0	532.7	0.93	9.83	254.4	172.3	4.34	1.82	2.6	3.9
0	1	11.2	1	44	515.03	0	518.9	1	8.76	483.3	141.9	4.51	2.52	2.48	3.5
0	1	9.4	1	44	324.28	1	394.3	0.84	11.09	283.6	97.9	5.8	2.15	4.1	4.5
0	1	9.8	1	65	471.37	0	359.5	0.82	8.24	317.9	331.9	3.2	0.93	1.98	3.5
0	1	13.5	1	73	671.49	0	732	0.94	9.75	504.3	31.1	5.85	3.61	3.17	2.4
0	0	13.3	0	74	498.47	0	623.3	1.47	10.49	174.9	149.2	6.49	2.11	3.82	4.4
0	0	6.1	0	62	438.3	1	353.7	1.64	5.12	345.3	830.4	4.36	0.96	1.84	3.7
0	0	10.4	1	29	618	0	500.1	0.92	12.1	287.9	72.9	3.71	1.56	2.13	3.5
0	1	10	1	39	346.36	0	637.8	0.88	7.39	395.5	18.7	4.72	1.44	3.24	1.6
0	1	7.5	1	52	658.87	0	334.1	0.64	9.49	437.3	21.5	4.52	4.89	1.94	1.9
0	1	5.8	0	72	574.33	0	340.6	1.3	5.14	313.2	106.6	3.85	0.83	2.06	3.7
0	0	10.1	0	58	495.84	1	439.2	0.94	7.81	460.6	63.9	3.99	1.45	2.23	3
1	0	10.1	1	49	893.37	0	366	1.1	9.43	493.3	105	4.2	1.62	2.83	3.2
0	1	6.3	0	59	510.16	0	268.9	1.12	7.62	480.7	32.2	4.83	1.54	3.08	3.7
0	0	9.3	0	47	684.23	1	424	1	9.68	583.9	24	5.53	5.69	2.16	4.4
1	1	10.2	0	28	1082.31	0	514.6	0.62	9.35	364	77.8	4.13	1.63	2.81	3
0	1	9.1	1	29	408.49	0	403	0.8	9.67	688.9	57.6	4.35	2.6	2.75	3.7
0	0	8.3	1	70	542.6	0	359.5	1.13	8.38	362.9	78.6	5.21	1.75	3.35	3.21
0	1	7.6	1	46	307.73	0	310.8	0.69	7.14	472.4	67.7	4.93	7.58	1.91	3.4
0	1	10.3	0	60	466.96	0	488.7	0.71	9.84	326.6	450.2	4.35	2.19	2.72	4.8
0	1	8.5	1	51	748.1	0	399.8	0.89	8.75	357.4	65.8	5.75	3.41	3.1	4
0	1	9.3	1	47	384.59	0	481.9	0.8	8.94	593.4	263.2	5.77	5.44	2.86	2
0	1	13.7	0	53	560.27	0	769.4	1.51	14.81	350.2	202.1	5.09	1.47	2.74	1.8
0	1	8.5	0	51	378.78	0	450.4	1.29	11.04	405.1	29.8	5.71	1.89	3.42	2.6
0	1	9.9	0	55	837.59	0	572.2	1.15	10.43	233.4	32.3	5.42	1.95	3.43	4.1
1	0	14.2	0	54	871.71	0	659.9	1.4	11.59	228.8	513.6	5.29	0.97	3.21	3.9
0	0	7.8	1	60	292.17	0	330.6	1.02	7.45	405.1	556.6	5.54	1.61	3.41	4.4
1	0	12.2	0	54	1078.18	0	662.6	1.25	16.48	259.6	272.7	6.08	2.31	3.98	4.8
1	1	10.2	1	39	599.64	0	430.6	0.84	13.3	345.8	25	4.89	4.83	2.04	2.5
1	1	11	1	42	625.82	0	517.5	0.68	13.25	375.3	103	5.78	2.88	3.72	3.8
0	0	6.8	1	40	727.89	0	306.7	0.93	7.89	292.2	38.9	3.91	3.37	1.36	4.2
0	0	11.8	0	66	295.13	0	729.7	1.39	11.44	247.9	203.5	5.67	1.38	3.55	3.6
1	1	13.6	0	55	697.46	1	535.3	0.92	7.73	279	41.4	4.79	2.36	3.13	2.7
0	1	12	1	25	528.3	0	447	0.91	14.2	399.1	41	6.08	1.73	4.39	2.6
0	0	9	1	68	688.41	0	364.8	1.08	9.59	355.7	9.3	5.09	0.79	3.08	3.2
0	0	11.5	1	49	664.98	0	524.3	1.2	13.13	353.5	9.8	5.23	1.54	2.73	4.5
1	1	12.4	1	58	824.54	0	740.6	0.88	16.94	405.6	110.3	4.33	2.48	2.55	2.8
0	0	11	1	52	349.42	0	484.6	1.06	13.75	165	38.4	3.61	1.18	2.12	3.4
0	1	6.7	1	48	521.06	0	310.1	1.02	6.13	514.9	54.1	5.7	1.44	3.81	3.1
0	1	7.1	0	55	545.49	0	334.7	1.03	8.72	416.3	42.3	4.93	0.98	3.2	2.7
0	0	13	0	54	567.11	0	599	1.45	10.35	250	83.3	5.89	2.37	3.59	3.2
0	1	10.4	1	46	545.59	1	384	1.11	7.5	363.6	70.6	5.02	1.22	3.37	2.2
0	0	8	1	65	476.62	0	351.8	1.18	8.92	295.5	57.6	7.4	2	5.25	1.4
0	0	10.7	0	49	454.02	0	524.3	1.18	12.62	172	381.8	7.05	0.94	5.4	2.6
1	1	9.9	1	28	683.76	0	442.2	0.68	8.45	350.1	23.8	4.97	1.05	3.87	1.8
0	0	7.7	0	21	410.95	0	294.3	1.01	8.17	341.6	4.6	5.27	3.95	3.02	2.5
0	0	8.9	1	42	436.44	0	408	1.18	9.82	163.2	64.7	4.85	0.99	3.31	2.6
0	1	8.6	1	32	222.4	0	394.3	0.83	9.38	441.3	90.98	4.34	1.88	2.81	5
0	0	7.1	0	64	516.15	0	319	1.7	6.08	293	217.7	3.85	0.83	1.76	2
0	0	12.5	1	32	357.8	0	442.2	1.04	11.35	367.9	604.7	5.22	3.11	2.89	10.9
0	0	9.6	1	36	304.48	0	280.6	1.02	8.86	372.5	66.7	4.85	2.15	3.28	3.1
0	1	12.2	0	46	362.01	0	565.4	1.43	11.07	216.4	103.6	5.62	1.98	3.53	4.5
0	1	13.6	0	28	187.1	0	592.1	0.85	13.97	246.3	26.3	4.54	2.11	2.88	3
0	1	13	0	56	515.5	0	633.9	1.11	11.01	490	170.6	5.22	1.91	3.67	2.22
0	1	6	1	51	416.55	0	302.6	0.96	7.73	396.1	17.2	5.46	6.05	2.34	2.5
0	1	13.2	0	42	832.02	0	670.8	1.18	10.46	349.4	282.4	6.45	1.5	4.74	2.38
0	0	4.6	0	59	307.76	1	256	1.23	6.35	229.7	56	4.49	1.9	2.8	3.4
1	1	11.6	1	32	529.32	1	421.7	0.57	6.97	729	9.4	5.87	10.75	1.73	2.37
0	1	6.7	0	41	275.94	0	308	1.31	7.13	248.6	276.1	6.36	1.95	4.87	2.52
1	1	15.2	0	39	574.92	0	572.9	0.7	13.42	354.9	30	6.08	2.17	4.34	4.08
1	0	14.2	0	72	1215.22	0	781	1.16	9.79	264.5	347.8	4.94	0.85	3.62	1.62
1	1	16.9	0	27	1521.84	0	607.2	0.91	7.65	203.9	181.4	4.99	1.13	3.95	3.35
0	1	6.8	1	54	653.57	0	370.3	0.94	6.5	362.6	52.4	4.35	2.47	2.82	1.48
0	0	13.6	0	57	457.49	0	824.8	1.6	11.63	146.7	120.8	5.9	0.98	4.03	4.46
0	1	14.1	0	30	465.03	0	599.6	0.96	12.52	230.5	277.8	7.08	5.54	3.66	1.43
0	1	11.11	1	56	499.67	0	522.3	0.9	11.45	333.1	130.2	4.85	2.53	3.14	3.29
0	1	11.9	0	44	580.09	0	566.2	0.71	6.88	299.1	464.7	3.94	2.53	2.48	4.01
1	1	10.9	0	45	633.84	0	562.8	1.01	12.05	332	79.9	5.04	3.31	3.24	2.87
0	1	9.4	0	47	379.09	0	357.9	0.79	11.13	527.7	51.4	5.49	6.83	2.21	4.19
0	0	14.1	0	60	220.97	0	548.3	1.69	11.9	156	339.7	4.19	0.98	2.11	2.23
0	1	6.7	1	38	275.01	0	230.2	0.72	6.51	305.1	76.1	4.35	6.16	2.26	3.53
0	1	9.2	1	54	482.27	0	367.4	1.01	10	301.1	60.2	4.45	1.65	2.91	3
0	1	8.5	0	50	335.55	0	269.9	1.09	6.69	277.6	85.6	4.93	5.29	2.23	3.86
0	0	8.4	1	52	359.14	0	372.4	1.14	9.22	343.9	135.9	7.31	2.63	4.8	3.23
0	0	7.6	1	36	430.5	0	264.1	1.06	8.11	250.7	498.4	5	1.98	3.82	4.8
0	1	11.2	1	44	438.9	0	456.7	0.94	9.75	333.4	151.8	3.59	0.97	2.65	1.14
0	1	7.8	0	47	860.8	0	451.6	1.13	7.87	255.6	26.8	5.28	1.41	3.64	1.89
0	1	12.8	1	72	437.2	0	524.7	0.77	10.77	277.6	190.6	5.05	2.14	3.68	2.58
0	1	8.7	1	30	575.5	0	258.1	0.88	8.85	367.2	99.2	4.61	2.27	3.36	1.19
0	1	10.5	1	34	389.6	0	497	1.31	12.36	336.8	27.3	4.33	1.69	2.51	3.63
0	1	7.6	1	30	682.2	0	520.2	0.42	12.48	341.1	144	11.57	16.9	2.81	3.76
0	1	11.2	0	63	660.5	1	458.2	0.98	14.76	291	51.5	4.16	2.48	1.93	2.54
1	0	12.8	0	29	1209.8	0	412.3	0.74	18.6	360.9	13.1	4.33	8.29	1.45	3.32
1	1	11.8	1	36	664.2	1	505	0.75	12.35	569.8	288.1	5.01	1.67	4.1	4.26
1	1	12	1	63	706.6	0	550.4	0.58	9.77	313.3	4.3	3.53	2.31	2.25	3.16
1	1	11.9	1	27	623.7	1	504	0.67	12.76	351.2	33.5	4.69	2.53	3.16	3.76
1	0	10.7	0	38	997.3	1	388.1	1.02	9.07	279.8	74.8	5.71	1.05	4.44	1.79
0	1	8	0	28	538.2	0	705.7	0.82	16.35	527	22.5	2.81	1.71	1.41	2.47
0	1	7.8	1	46	461.3	0	245.5	0.69	7.41	386.7	24	2.55	2.09	1.41	3.56
0	1	11.1	0	40	818.5	1	578.1	1.01	10.51	438.9	41.6	5.26	2.34	3.73	3.21
1	0	12.4	1	64	545	1	661.8	1.06	14.98	331.8	16.6	5.55	3.12	2.86	4.23
0	0	8.8	0	72	308	0	293.4	1.26	7.21	401	46.1	5.14	1.04	3.74	2.72
0	1	5.6	1	44	332.65	1	458.7	1.9	12.85	338	88.8	5.96	1.41	3.4	2.41
0	1	11.8	0	49	237.81	0	408.3	0.71	10.82	360.3	93.3	5.2	3.91	2.68	1.63
0	1	6.5	0	56	398.1	1	418.9	0.94	12.14	420.1	33.3	5.01	2.66	2.89	2.35
1	1	10.5	1	25	1067.3	1	412.8	0.86	7.14	420.8	39	4.21	2.11	2.76	3.57
0	0	7.4	1	36	343	1	325.4	1.55	9.18	301	84	5.53	1.7	3.81	3.56
1	0	12.3	0	55	895.6	1	578.5	1.03	8.19	338.6	45.6	7.29	8.47	2.55	1.16
0	1	8.9	1	59	480.2	0	326.5	0.88	8.53	333.9	386.3	4.6	2.16	3.19	3.72
0	1	10.3	0	51	499.2	1	399.3	0.72	8.35	265.8	290.7	4.31	1.19	3.46	4.17
1	1	9.8	1	48	802.6	0	544.9	0.76	13.22	289.8	27.4	5.03	1.71	3.89	3.53
0	1	10	0	58	554.5	1	445.2	0.67	7.45	553.8	16.6	5.49	12.18	1.97	3.39
1	1	12.1	1	46	728.5	1	295.2	1.02	8.91	395.8	148.5	4.72	2.9	2.9	4.69
1	1	13.5	1	38	703.04	0	566.8	0.68	14.56	593.7	20.2	4.82	3.34	2.92	2.73
0	1	10.9	1	37	851.45	1	275.5	0.79	9.13	347	121.9	5.54	7	2.14	4.11
0	1	9	0	71	470.32	0	401.6	1.01	9.94	340.5	35.7	4.56	2.31	2.83	2.62
1	1	13.2	1	54	825.42	1	330.4	1.03	7.09	306.2	282.1	5.28	2.84	3.24	2.46
0	0	6.7	1	50	574.53	1	240.8	1.39	6.73	402.5	62.8	5.72	2.36	3.79	3.71
1	0	10.7	1	57	615.63	1	575.2	0.77	16.73	267	43.2	2.92	2.41	1.46	3.81
0	1	8.9	0	56	372.23	0	349.5	0.89	6.31	345.9	40.8	4.69	0.97	3.28	18
1	1	11.8	1	34	562.73	1	373	1.08	8.14	519.6	13.7	6.3	3.44	4.02	3.78
1	1	17	0	52	982.61	0	769.5	0.6	15.72	140.5	83.3	2.95	1.7	1.97	3.65
0	1	6.8	0	59	619.12	1	394.8	1.15	18.2	285.7	89.3	3.46	1.08	2.12	2.27
1	0	14.5	0	55	593.79	1	447.5	1.21	7.89	250.2	167.2	5.99	1.01	4.38	2.72
0	1	7.5	0	51	455.77	0	276.7	1.07	6.59	371.9	29.6	3.55	2.52	1.72	8.69
1	1	14.5	1	23	624.63	0	499	0.77	8.73	420.2	61.5	5.08	3.59	3.14	1.44
0	1	8.7	0	55	525.81	1	519.2	0.89	10.46	303.1	37.5	4.12	1.15	2.7	2.89
0	1	12.5	1	59	226.27	0	483.3	1.2	7.52	325.3	386.1	2.86	1.07	1.34	2.5
0	0	7.5	0	63	686.86	1	487.2	1.17	12.75	266.4	40.8	5.59	1.59	3.88	1.3
1	0	9.8	0	27	983.37	1	370.2	0.92	16.22	283.5	203.6	7.27	1.73	5.34	3.46
1	1	7.9	1	49	592.19	1	320.4	0.98	8.41	467.4	815.5	5.21	3.69	2.94	2.17
0	1	9.7	1	51	688.13	0	348.4	1.05	12.16	435.2	18.3	6.66	6.34	2.88	5.2
0	1	8.1	1	61	356.69	1	303.6	1.14	8.24	334.4	203.1	7.73	5	3.99	5.29
1	1	12	0	36	872.43	1	506.3	0.95	15.32	264.9	325.1	8.51	1.84	0.02	2.55
1	1	10.7	1	49	569.25	0	472.1	0.9	17.44	317.4	89.2	6.51	3.34	4.49	4.71
1	1	14.6	0	53	768.4	0	392.6	1	13.09	374.1	156.12	4.12	1.23		2.02
1	1	13.3	0	53	765.4	0	480	1.69	11.58	258.7	334.4	5.59	0.65	3.87	3.19
0	1	14.2	1	42	363.43	0	545.5	0.99	9.38	367.4	63.5	5.07	1.83	3.36	1.56
1	1	14.8	1	36	719.2	1	445.6	0.69	11.27	281	37.7	5.43	6.59	2.12	2.13
1	0	11	1	61	1175.55	0	644.1	1.95	14.23	254.1	61.4	4.99	1.22	2.52	1.54
0	1	7.6	0	55	557.8	1	337.5	1.01	9.65	409.7	149.8	5.84	2.65	3.93	3.46
1	1	14.1	1	30	693.12	1	503.1	0.7	13.38	327.89	221.6	4.78	1.15	3.42	3.5
0	1	7.5	0	54	285.53	0	405.9	1.04	12.01	476.4	92.4	4.33	2.01	2.48	4
1	1	12.5	1	39	849.37	1	533.6	0.77	15.92	349.7	31.6	6.11	11.35	2.53	2.2
0	0	7.2	1	88	240.29	1	184.8	0.92	6.77	287.6	81.9	5.14	2.62	3.17	4.16
1	1	11.5	1	50	501.8	1	491.2	2.08	7.67	421.8	71.6	4.24	0.87	1.48	2.2
1	0	12.5	0	48	610.5	1	353.4	1.79	18.32	198.2	191.3	4.11	1	2.34	1.7
1	1	14.8	1	39	902.2	0	768.2	1.19	9.83	272.7	135.7	5.25	1.26	3.8	3
0	1	7.8	1	61	414.4	0	334.2	1.19	9.17	302.2	62.9	4.03	1.06	2.55	2.31
1	1	14.7	1	32	930.6	0	404.9	0.52	15.45	518.4	9.9	9.1	17.38	1.18	2.2
0	1	9.5	1	26	655.2	0	348.3	1	9.28	454	14.5	6.7	1.38	5.58	4.13
0	1	9.7	1	44	264	0	409.8	1.07	14	516.2	37.7	5.58	2.79	3.6	5.28
0	1	11.3	1	28	421	0	392.2	0.81	6.99	501.9	19	3.92	2.01	2.66	2.25
0	1	7.5	1	43	327	0	272.2	1.04	6.39	388.8	42.1	4.73	2.76	3.3	3.21

## Sheet: Sheet2
統計資料a
		GSP	OGTT	HDL-C
N	有效	228	228	228
	遺漏	0	0	0
平均數		411.111	9.9772	1.037
中位數		394.3	9.475	1.01
百分位數	25	322.85	7.73	0.8525
	50	394.3	9.475	1.01
	75	484.275	12.1325	1.1675
a status = .0
統計資料a
		GSP	OGTT	HDL-C
N	有效	170	170	170
	遺漏	0	0	0
平均數		495.344	11.0569	0.9618
中位數		490.8	10.695	0.91
百分位數	25	411.15	8.405	0.75
	50	490.8	10.695	0.91
	75	568.325	13.39	1.0725
a status = 1.0

## Sheet: Sheet3
檢定統計資料a
	UA	脂蛋白a	TC	TG	LAC
Mann-Whitney U 統計資料	19278	18316.5	18573.5	19185	17847.5
Wilcoxon W	33813	32851.5	44679.5	45291	32382.5
Z	-0.09	-0.937	-0.71	-0.172	-1.35
漸近顯著性 （雙尾）	0.928	0.349	0.477	0.864	0.177
a 變數分組：status

## Sheet: Sheet4
統計資料a
		UA	脂蛋白a	TC	TG	LDL-C	LAC
N	有效	228	228	228	228	227	228
	遺漏	0	0	0	0	1	0
平均數		352.634	134.484	5.0696	2.5484	3.0818	3.3619
中位數		344.75	84.8	5.05	1.95	3.08	3.23
標準偏差		104.397	149.507	1.16539	2.12742	0.92425	1.63313
百分位數	25	284.35	40.8	4.35	1.3625	2.44	2.5
	50	344.75	84.8	5.05	1.95	3.08	3.23
	75	411.55	149.8	5.7175	2.7575	3.66	3.945
a status = .0
統計資料a
		UA	脂蛋白a	TC	TG	LDL-C	LAC
N	有效	170	170	170	170	169	170
	遺漏	0	0	0	0	1	0
平均數		357.204	138.171	5.2324	2.9969	3.0683	3.1636
中位數		338.7	69.45	5.035	1.94	3.09	3.065
標準偏差		113.454	172.887	1.36467	3.29318	1.09866	1.48597
百分位數	25	273.875	36.75	4.325	1.2275	2.265	2.215
	50	338.7	69.45	5.035	1.94	3.09	3.065
	75	421.725	179.375	6	3.1525	3.765	3.765
a status = 1.0
